# Supplementary material for: Limosilactobacillus fermentum MG4294 and Lactiplantibacillus plantarum MG5289 Ameliorates Nonalcoholic Fatty Liver Disease in High-Fat Diet-Induced Mice
Source: Nutrients. 2023 Apr 21;15(8):2005. doi: 10.3390/nu15082005 (PMC10143775; doi:10.3390/nu15082005)
Supplement: Supplementary file 1 [file nutrients-15-02005-s001.zip]

Archive with 1 entries (1 files):
- nutrients-2355586-supplementary.pdf
